# Supplementary material for: Long-read sequencing reveals the shell microbiome of apparently healthy American lobsters Homarus americanus from Atlantic Canada
Source: Front Microbiol. 2023 Nov 6;14:1245818. doi: 10.3389/fmicb.2023.1245818 (PMC10658194; doi:10.3389/fmicb.2023.1245818)
Supplement: Supplementary file 2 [file Table_2.xlsx]

## Sheet: Sheet1
index	k__Bacteria;p__Proteobacteria;c__TA18;o__CV90;f__;g__;s__	k__Bacteria;p__Actinobacteria;c__Acidimicrobiia;o__Acidimicrobiales;f__SC3-41;g__;s__	k__Bacteria;p__Planctomycetes;c__Planctomycetia;o__Pirellulales;f__Pirellulaceae;g__;s__	k__Bacteria;p__Planctomycetes;c__C6;o__d113;f__;g__;s__	k__Bacteria;p__Proteobacteria;c__Gammaproteobacteria;o__;f__;g__;s__	k__Bacteria;p__Proteobacteria;c__Alphaproteobacteria;o__Rhizobiales;f__;g__;s__	k__Bacteria;p__Proteobacteria;c__Alphaproteobacteria;o__Rhodobacterales;f__Rhodobacteraceae;__;__	k__Bacteria;p__[Thermi];c__Deinococci;o__Deinococcales;f__Trueperaceae;g__;s__	k__Bacteria;p__Bacteroidetes;c__Flavobacteriia;o__Flavobacteriales;f__Flavobacteriaceae;g__;s__	k__Bacteria;p__Proteobacteria;c__Gammaproteobacteria;o__Thiohalorhabdales;f__;g__;s__	k__Bacteria;p__Actinobacteria;c__Acidimicrobiia;o__Acidimicrobiales;f__C111;__;__	k__Bacteria;p__Proteobacteria;c__Alphaproteobacteria;o__BD7-3;f__;g__;s__	k__Bacteria;p__Proteobacteria;c__Deltaproteobacteria;o__NB1-j;f__JTB38;g__;s__	k__Bacteria;p__Proteobacteria;c__Deltaproteobacteria;o__Myxococcales;f__;g__;s__	k__Bacteria;p__Bacteroidetes;c__[Saprospirae];o__[Saprospirales];f__Saprospiraceae;g__;s__	k__Bacteria;p__Proteobacteria;c__Deltaproteobacteria;__;__;__;__	k__Bacteria;p__Proteobacteria;c__Gammaproteobacteria;o__Xanthomonadales;f__Xanthomonadaceae;g__;s__	k__Bacteria;p__Actinobacteria;c__Acidimicrobiia;o__Acidimicrobiales;f__;g__;s__	k__Bacteria;p__Proteobacteria;c__Deltaproteobacteria;o__Bdellovibrionales;f__Bdellovibrionaceae;g__Bdellovibrio;s__	k__Bacteria;p__TM7;c__;o__;f__;g__;s__	k__Bacteria;p__Proteobacteria;c__Alphaproteobacteria;o__Rhodobacterales;f__Rhodobacteraceae;g__Pseudoruegeria;s__	k__Bacteria;p__Actinobacteria;c__Actinobacteria;o__Actinomycetales;f__Propionibacteriaceae;g__;s__	k__Bacteria;p__Proteobacteria;c__Alphaproteobacteria;o__Rhodobacterales;f__Hyphomonadaceae;g__;s__	k__Bacteria;p__Cyanobacteria;c__Synechococcophycideae;o__Pseudanabaenales;f__Pseudanabaenaceae;__;__	k__Bacteria;p__Planctomycetes;c__Planctomycetia;o__Planctomycetales;f__Planctomycetaceae;g__Planctomyces;s__	k__Bacteria;p__Planctomycetes;c__OM190;o__agg27;f__;g__;s__	k__Bacteria;p__Bacteroidetes;c__Flavobacteriia;o__Flavobacteriales;f__Flavobacteriaceae;g__Polaribacter;s__	k__Bacteria;p__Proteobacteria;c__Alphaproteobacteria;o__Rhodobacterales;f__Rhodobacteraceae;g__Sulfitobacter;s__guttiformis	k__Bacteria;p__Proteobacteria;c__Alphaproteobacteria;o__Rhodobacterales;f__Hyphomonadaceae;__;__	k__Bacteria;p__Bacteroidetes;c__[Saprospirae];o__[Saprospirales];f__Saprospiraceae;g__Lewinella;s__	k__Bacteria;p__Bacteroidetes;c__[Rhodothermi];o__[Rhodothermales];f__Rhodothermaceae;g__;s__	k__Bacteria;p__Bacteroidetes;c__[Saprospirae];o__[Saprospirales];f__Chitinophagaceae;g__;s__	k__Bacteria;p__Proteobacteria;c__Gammaproteobacteria;o__Alteromonadales;f__OM60;g__;s__	k__Bacteria;p__Actinobacteria;c__Acidimicrobiia;o__Acidimicrobiales;f__koll13;g__;s__	k__Bacteria;p__Bacteroidetes;c__Flavobacteriia;o__Flavobacteriales;f__Flavobacteriaceae;g__Gaetbulibacter;s__marinus	k__Bacteria;p__Proteobacteria;c__Alphaproteobacteria;o__Rhodobacterales;f__Rhodobacteraceae;g__Phaeobacter;s__	k__Bacteria;p__Acidobacteria;c__[Chloracidobacteria];o__RB41;f__Ellin6075;g__;s__	k__Bacteria;p__Bacteroidetes;c__Flavobacteriia;o__Flavobacteriales;f__Flavobacteriaceae;g__Aquimarina;s__	k__Bacteria;p__Proteobacteria;c__Gammaproteobacteria;o__Thiotrichales;f__Thiotrichaceae;g__Cocleimonas;s__	k__Bacteria;p__Proteobacteria;c__Gammaproteobacteria;__;__;__;__	k__Bacteria;p__Proteobacteria;c__Alphaproteobacteria;o__Rhodobacterales;f__Rhodobacteraceae;g__Loktanella;s__	k__Bacteria;p__Proteobacteria;c__Alphaproteobacteria;o__Rickettsiales;f__Pelagibacteraceae;__;__	k__Bacteria;p__Proteobacteria;c__Alphaproteobacteria;o__Rhodobacterales;f__Rhodobacteraceae;g__;s__	k__Bacteria;p__Proteobacteria;c__Alphaproteobacteria;o__Rhodobacterales;f__Rhodobacteraceae;g__Octadecabacter;s__	k__Bacteria;p__Proteobacteria;c__Gammaproteobacteria;o__Oceanospirillales;f__;g__;s__	k__Bacteria;p__GN02;c__;o__;f__;g__;s__	k__Bacteria;p__Actinobacteria;c__Acidimicrobiia;o__Acidimicrobiales;f__JdFBGBact;g__;s__	k__Bacteria;p__WS6;c__SC72;o__;f__;g__;s__	k__Bacteria;p__Proteobacteria;c__Deltaproteobacteria;o__;f__;g__;s__
Sample-110	3	66	615	0	47	0	354	134	380	110	0	0	4	46	931	0	0	3	3	12	40	0	0	0	32	24	2	0	0	0	0	148	0	0	0	44	0	0	127	262	346	4	17	170	0	0	123	0	0
Sample-111	0	27	81	0	7	0	929	0	1019	448	0	0	0	40	1803	6	0	11	7	0	2	0	26	0	14	143	0	0	32	24	8	5	0	0	84	61	0	24	543	54	476	0	145	384	8	118	20	0	0
Sample-112	0	280	1104	3	23	0	759	16	988	610	2	5	2	86	1406	0	14	39	0	31	9	0	21	0	103	160	2	0	0	71	67	10	2	14	36	115	0	202	90	161	1422	0	161	225	10	15	275	0	0
Sample-113	0	7	28	0	11	0	28	15	14	13	0	2	0	0	44	0	0	0	0	0	0	0	0	0	5	5	0	0	0	0	0	0	0	0	0	0	0	0	11	7	18	0	0	27	0	0	0	0	0
Sample-114	0	7	16	3	3	0	432	0	569	247	0	0	0	42	343	0	12	7	6	0	2	0	3	0	4	86	0	0	0	0	3	0	2	5	70	336	0	11	37	3	262	0	88	251	3	0	21	0	0
Sample-115	0	53	125	8	6	5	755	5	683	663	4	4	0	183	1097	0	14	48	0	2	19	0	23	0	13	111	0	0	0	72	12	2	3	5	41	74	0	25	141	81	321	0	150	256	8	58	20	0	3
Sample-117	0	206	159	0	227	17	1701	80	197	249	0	0	0	100	195	0	0	61	0	4	4	0	14	0	158	42	0	0	0	0	4	0	6	0	4	100	0	8	100	143	300	0	13	96	5	0	451	0	0
Sample-118	0	0	0	0	0	0	23	0	6	4	0	0	0	0	32	0	0	0	0	0	0	0	0	0	0	0	0	0	0	0	0	0	0	0	4	0	0	0	9	0	17	0	0	0	0	0	0	0	0
Sample-119	0	447	1468	4	54	0	972	324	492	428	0	9	0	138	1045	0	0	27	5	0	29	0	18	0	136	91	19	0	4	6	4	37	2	2	21	56	3	19	194	878	389	0	22	188	19	4	172	0	2
Sample-120	0	9	13	0	32	0	112	0	133	241	2	4	2	16	462	0	7	17	9	0	0	0	4	0	5	84	0	0	3	19	4	2	0	0	27	14	0	4	144	80	23	0	25	136	7	3	3	0	0
Sample-121	0	0	0	0	0	0	286	0	192	138	0	0	0	11	248	0	9	0	0	4	0	0	0	0	0	26	0	0	0	0	0	0	5	0	23	47	0	0	12	0	235	0	51	39	0	0	16	0	0
Sample-122	0	0	0	0	0	0	0	0	25	8	0	0	0	0	17	0	0	0	4	0	0	0	0	0	0	10	0	0	0	0	0	0	0	0	0	3	0	0	8	0	5	0	0	4	4	0	0	0	0
Sample-123	0	4	7	0	0	0	57	44	198	169	0	0	0	2	355	0	4	0	0	0	0	0	0	0	0	17	0	0	2	0	0	0	0	0	5	75	0	0	167	16	61	0	4	20	4	4	0	0	0
Sample-124	0	20	24	0	21	0	279	28	1266	474	0	8	0	6	765	0	0	5	3	0	5	0	2	0	5	31	21	0	15	17	0	0	0	0	12	32	0	8	127	740	202	0	32	95	7	4	7	0	0
Sample-125	0	78	659	0	45	0	292	41	565	348	0	15	0	54	462	0	0	21	2	2	23	0	6	0	7	53	13	0	27	26	3	35	0	0	5	68	0	70	119	434	199	0	26	323	0	0	26	0	11
Sample-126	0	2	20	0	0	0	209	0	235	615	0	5	2	0	756	0	4	0	0	0	0	0	0	0	0	17	0	0	0	10	0	0	2	0	17	84	0	0	49	12	179	0	34	98	4	0	0	0	0
Sample-127	2	10	805	0	5	0	765	36	467	412	0	0	0	37	925	0	3	3	8	0	38	0	0	0	9	59	2	0	5	5	0	0	0	3	4	17	0	9	92	501	223	0	26	52	8	68	104	0	3
Sample-128	0	45	46	0	12	0	408	20	96	510	0	0	0	44	74	0	0	10	0	0	0	0	0	0	13	21	0	0	2	0	7	0	0	0	0	12	0	0	84	59	82	0	3	30	3	4	223	0	0
Sample-129	0	208	216	0	80	3	1323	156	1057	1528	0	3	0	47	619	0	0	3	14	0	15	0	0	0	99	39	5	0	11	0	3	0	0	0	4	52	0	0	338	381	111	0	14	93	0	0	1325	0	4
Sample-130	2	42	68	3	26	0	389	132	799	482	5	0	0	12	2294	0	4	8	0	0	3	0	0	0	24	7	8	0	93	0	3	2	0	0	5	60	0	4	573	488	298	0	15	146	26	0	36	0	0
Sample-131	0	2	68	0	12	0	288	113	564	235	0	0	0	0	2402	0	6	2	4	0	7	0	2	0	3	59	5	0	3	3	0	2	0	0	7	29	0	3	483	447	136	0	2	116	3	44	9	0	2
Sample-132	3	34	1489	0	8	0	429	80	224	208	0	0	0	7	298	0	0	18	0	10	10	0	6	0	12	6	0	0	2	0	3	7	5	7	0	6	2	0	420	134	64	0	37	608	0	0	142	0	0
Sample-133	0	13	67	0	14	0	771	37	383	269	0	0	0	0	1267	0	0	0	0	0	6	0	0	0	3	18	0	0	38	0	4	0	0	0	3	77	0	0	415	381	263	0	2	96	10	4	32	0	0
Sample-134	0	2	23	0	5	0	47	2	29	8	0	0	0	0	97	0	0	0	3	0	0	0	0	0	0	3	0	0	3	0	0	0	0	0	0	0	0	0	28	22	10	0	0	5	0	0	27	0	0
Sample-137	0	41	248	0	4	0	11	136	165	422	0	6	0	6	596	2	0	7	2	0	0	0	0	0	3	10	0	0	0	2	0	12	0	0	0	9	0	0	743	326	21	0	3	75	0	0	234	0	0
Sample-138	8	766	1297	12	499	8	40	323	499	322	0	0	4	150	882	0	0	271	0	23	26	0	56	0	304	51	2	0	22	6	3	4	18	0	0	61	0	0	606	237	116	2	7	265	0	0	497	0	0
Sample-139	0	119	145	0	76	0	94	89	947	566	0	0	0	48	1393	0	0	75	6	0	88	0	16	0	41	88	2	0	60	7	9	0	2	0	0	32	0	0	1093	647	131	0	14	534	0	0	745	0	0
Sample-140	11	400	676	24	485	0	38	216	844	722	0	0	15	104	706	0	0	271	23	0	27	0	4	0	292	71	0	0	0	0	9	0	10	0	0	16	6	0	2355	219	148	0	12	170	0	0	1305	0	0
Sample-141	13	695	152	24	232	0	103	76	792	355	0	0	2	114	356	0	8	199	0	18	29	0	16	0	166	44	0	0	19	0	8	0	9	0	0	22	10	0	456	432	144	0	18	107	0	0	431	0	0
Sample-142	0	109	219	4	43	0	0	39	261	15	0	0	0	44	314	4	0	61	0	0	0	0	4	0	76	0	3	0	0	0	0	31	0	0	0	10	9	0	95	31	6	0	2	5	0	4	71	0	3
Sample-143	0	0	0	0	7	0	33	0	645	123	0	0	0	6	389	0	0	0	0	0	24	0	4	0	0	0	0	0	0	7	0	0	0	0	4	2	0	0	180	247	39	0	5	498	3	0	11	0	0
Sample-144	0	68	42	0	18	5	0	3	139	131	0	0	0	27	143	0	0	26	3	0	2	0	3	0	3	4	0	0	9	0	4	0	3	0	0	10	0	3	77	43	38	0	0	75	0	0	42	0	0
Sample-145	40	1056	768	10	160	0	29	82	747	687	0	0	11	50	435	2	0	186	18	5	0	0	46	0	106	28	0	0	59	0	3	0	0	2	0	0	0	0	963	416	14	0	15	82	0	0	784	0	6
Sample-146	3	51	39	3	58	0	17	45	122	120	0	0	0	30	65	0	5	43	0	5	0	0	3	0	37	3	0	0	0	0	0	0	0	0	3	26	0	0	74	141	71	0	0	26	0	0	93	0	0
Sample-147	0	42	128	0	13	0	7	151	513	460	0	0	0	19	801	0	0	0	8	0	8	0	18	0	29	14	2	0	23	7	0	5	2	0	8	19	0	0	874	468	104	0	9	186	0	3	76	0	0
Sample-148	6	705	343	99	255	18	168	213	508	762	0	0	13	196	593	0	4	310	0	2	69	0	26	0	218	81	0	0	7	3	13	6	4	17	0	85	62	6	426	497	269	0	52	582	0	3	849	0	2
Sample-149	0	63	345	3	23	11	59	240	638	299	0	0	2	118	1209	0	9	46	0	0	6	0	8	0	65	29	0	0	18	8	0	26	0	0	19	55	0	0	775	430	69	0	79	99	2	2	70	0	0
Sample-150	3	310	785	0	190	0	37	684	270	187	0	0	0	138	1694	0	0	141	14	2	10	0	28	0	100	9	0	0	35	0	0	59	0	0	0	16	0	0	863	367	171	0	0	138	0	0	209	2	3
Sample-151	8	150	284	0	148	0	33	74	148	313	0	0	2	98	716	2	0	206	7	10	0	0	8	0	76	24	2	0	7	0	0	0	4	0	0	26	6	2	242	133	38	0	2	8	0	2	378	0	0
Sample-152	0	61	45	8	37	0	36	83	287	263	0	0	0	83	246	0	0	42	0	0	11	0	0	0	8	18	0	0	0	0	0	13	7	0	0	24	0	10	340	158	104	0	5	51	0	0	319	0	0
Sample-153	4	48	204	2	76	0	4	308	151	173	0	0	5	22	405	0	0	54	0	0	0	0	13	0	15	5	0	0	0	2	0	3	5	0	0	6	0	0	662	170	16	0	0	91	0	0	80	0	0
Sample-154	4	182	277	0	300	0	15	223	694	870	0	0	2	368	1458	9	0	307	15	4	0	0	33	0	154	24	5	0	13	0	0	19	0	4	0	36	0	3	1226	379	545	0	0	92	0	9	775	7	11
Sample-155	0	538	300	17	222	13	76	206	651	870	0	0	0	93	736	0	0	152	21	34	151	0	68	0	185	18	0	0	35	3	0	16	2	0	0	94	49	6	364	130	423	0	11	398	0	3	266	0	8
Sample-156	4	163	223	0	130	5	33	247	488	664	0	0	0	161	822	0	0	128	0	2	28	0	23	0	88	0	4	0	12	0	0	18	0	2	2	18	0	5	682	95	429	0	4	78	0	0	600	0	0
Sample-157	0	10	197	0	55	0	18	267	165	286	0	0	0	17	634	0	0	33	0	0	2	0	3	0	11	0	0	0	8	0	0	11	0	0	0	3	0	0	564	106	13	2	6	26	0	0	99	0	0
Sample-158	4	151	297	12	105	4	21	177	598	810	0	0	0	173	1587	6	0	92	0	0	13	0	27	0	208	7	0	0	17	0	3	124	0	0	0	28	0	5	352	226	180	0	5	15	0	0	362	5	2
Sample-159	2	69	435	9	69	16	32	14	245	188	0	0	5	42	179	0	0	16	0	0	2	0	0	0	36	23	0	0	0	5	3	3	6	0	6	11	0	0	384	93	40	0	9	139	0	0	102	0	0
Sample-160	4	342	331	29	406	5	192	72	338	677	0	0	10	173	500	0	0	170	0	3	26	0	13	0	325	38	6	0	11	0	0	0	0	0	0	61	0	0	453	283	246	0	16	71	0	0	771	3	0
Sample-161	0	352	700	8	289	17	126	79	742	773	0	0	0	267	1039	0	0	238	0	7	31	0	6	0	202	34	6	0	18	0	5	9	0	0	0	102	0	3	1104	566	575	0	8	331	0	0	579	5	4
Sample-162	3	575	1327	10	356	7	15	173	737	233	0	0	5	117	1257	3	0	132	18	2	23	0	50	0	192	44	0	0	11	0	0	103	2	0	0	14	2	0	749	339	127	0	0	236	0	8	308	54	6
Sample-163	9	218	630	7	177	9	49	264	944	460	0	0	3	564	1707	0	0	122	9	0	38	0	25	0	172	31	0	0	12	0	2	17	0	0	0	64	0	14	397	210	1513	0	6	112	0	14	258	0	16
Sample-164	4	196	296	2	155	0	48	193	517	419	0	0	0	140	965	4	0	136	0	0	62	0	4	0	158	12	0	0	6	0	2	29	3	11	0	37	18	9	557	526	462	0	4	112	0	0	647	0	2
Sample-167	0	17	15	0	29	5	73	0	161	325	0	10	0	10	5	0	0	0	0	5	5	0	8	0	0	0	7	0	0	4	0	0	5	0	0	117	3	129	13	0	684	0	18	281	0	0	18	0	0
Sample-168	0	56	45	0	60	0	112	24	195	371	0	9	0	0	14	0	0	0	0	7	17	0	18	0	16	0	0	0	8	3	0	0	10	0	0	115	10	41	34	16	283	0	16	159	0	0	384	0	0
Sample-169	0	524	836	4	151	2	16	113	926	470	0	0	2	118	1281	5	7	131	0	0	10	0	19	0	169	75	0	0	26	0	0	6	0	0	0	11	0	17	1504	483	77	0	6	88	0	0	224	0	0
Sample-170	5	274	604	13	98	0	21	74	538	728	0	0	7	118	345	0	7	168	0	4	7	0	10	14	86	11	0	0	0	0	0	0	4	7	0	21	9	10	420	239	225	0	29	83	0	0	538	6	6
Sample-171	0	4	51	0	16	0	23	4	49	55	0	0	0	16	2	0	0	5	0	0	0	0	0	0	4	3	0	5	0	0	0	0	0	0	0	0	0	0	247	92	14	0	3	5	0	0	145	0	0
Sample-172	2	447	1051	16	418	9	16	52	454	474	0	0	17	253	579	0	0	393	4	46	2	0	11	3	401	82	0	0	68	0	6	9	10	5	0	62	14	85	615	298	279	0	54	97	0	3	975	4	19
Sample-173	5	208	262	4	74	0	31	29	89	189	0	0	19	38	268	0	0	83	3	0	2	0	18	0	94	33	0	0	17	0	6	0	0	0	0	6	15	8	181	137	31	0	25	80	0	0	173	0	0
Sample-174	0	0	11	0	3	0	3	0	25	23	0	0	0	4	14	0	0	2	0	0	0	0	0	0	3	0	0	0	4	0	0	0	0	0	0	0	0	0	83	33	14	0	4	7	0	0	24	0	0
Sample-176	0	137	85	0	72	0	52	23	172	162	0	0	10	48	159	0	2	128	0	0	0	0	9	15	50	10	0	0	15	0	0	0	0	0	0	24	4	0	506	118	51	0	0	48	0	0	132	0	5
Sample-178	0	212	276	2	273	0	23	24	333	303	0	0	24	134	253	0	0	237	5	7	6	0	17	0	67	18	0	0	39	0	0	5	0	3	0	5	0	4	833	126	98	0	12	53	0	0	458	0	0
Sample-179	2	157	400	0	110	0	225	16	235	261	0	0	5	25	166	0	3	89	0	9	2	0	60	0	56	28	0	0	22	0	2	0	0	5	0	15	0	8	233	104	27	0	16	50	0	0	195	0	0
Sample-180	0	0	0	0	5	0	4	0	63	36	0	0	0	0	6	0	0	0	0	0	0	0	2	0	0	0	14	0	0	0	0	0	0	0	0	9	0	0	117	30	9	0	0	19	0	0	3	0	0
Sample-181	7	597	316	26	209	15	28	49	623	210	0	0	2	173	512	0	6	388	8	52	16	0	22	22	290	25	0	2	25	0	6	2	0	6	0	51	21	0	428	137	109	0	90	96	0	0	456	11	0
Sample-182	0	18	6	0	2	0	5	0	18	33	2	0	0	9	24	0	0	10	0	0	0	0	0	0	2	4	0	0	0	0	0	0	0	0	0	0	0	3	14	17	28	0	0	0	0	0	33	0	0
Sample-183	0	5	26	0	7	0	16	4	71	50	0	0	0	2	17	0	0	3	0	0	0	0	2	0	0	0	7	0	0	0	0	0	0	0	0	0	0	0	155	25	3	0	0	27	0	0	56	0	0
Sample-184	0	16	130	0	32	0	29	34	171	180	0	0	0	29	114	0	0	19	0	6	10	2	6	0	0	0	8	2	0	0	0	0	0	0	2	15	0	0	560	131	45	0	4	66	0	0	22	0	0
Sample-185	0	2	17	0	8	0	8	17	33	7	0	0	0	6	17	0	0	0	0	0	0	0	0	0	0	0	0	0	0	0	0	0	0	0	0	2	0	0	145	20	13	0	0	4	0	0	24	0	0
Sample-186	0	78	148	4	228	0	34	245	1664	240	0	2	0	13	2845	13	0	39	7	0	37	0	9	0	47	20	0	0	5	4	0	4	0	0	0	5	0	0	1718	543	32	0	18	253	0	37	76	0	0
Sample-187	0	21	86	2	50	0	118	29	247	825	0	0	0	38	91	0	0	2	0	0	0	0	2	0	17	4	45	0	8	0	3	2	0	0	0	14	0	5	465	120	68	0	13	118	0	0	44	0	0
Sample-188	0	23	106	6	27	0	34	37	526	549	0	0	0	21	140	3	2	18	0	0	23	0	0	0	7	4	2	0	0	0	0	2	3	0	9	55	0	11	431	300	52	0	3	506	0	0	21	0	0
Sample-189	0	2	6	0	5	0	2	2	29	12	0	0	0	2	2	0	0	0	0	4	0	0	0	0	0	0	0	0	0	0	0	0	0	0	0	0	0	0	71	20	0	0	0	17	0	0	12	0	0
Sample-190	0	3	5	0	12	0	10	8	57	63	0	0	0	0	25	0	0	0	0	0	0	0	0	0	0	0	3	0	0	0	0	0	0	0	0	2	0	0	281	23	17	0	0	47	0	0	4	0	0
Sample-191	0	23	19	0	8	0	47	10	60	331	0	0	0	0	30	0	0	5	0	0	0	0	0	0	5	0	0	0	0	0	0	0	0	0	0	9	0	0	186	41	9	0	0	14	0	0	146	0	0
Sample-192	0	0	10	0	2	0	0	0	11	32	0	0	0	0	6	0	0	0	0	0	0	0	0	0	0	2	0	0	0	0	0	4	0	0	0	0	0	0	59	34	0	0	0	24	0	0	7	0	0
Sample-193	2	10	22	0	29	0	0	3	224	284	0	0	0	0	75	0	0	27	0	0	0	0	0	0	0	4	9	0	0	0	0	0	5	0	0	2	0	0	373	167	49	0	4	234	0	0	11	0	0
Sample-196	0	405	794	11	115	7	31	164	1133	1791	0	50	7	81	1204	0	0	102	11	5	7	0	64	0	181	27	24	0	108	0	5	0	0	0	0	35	5	10	756	396	67	0	20	88	0	43	414	12	2
Sample-197	6	368	1553	0	374	0	11	99	786	363	0	0	6	10	842	0	0	245	2	0	27	0	62	0	63	10	0	0	569	0	0	0	0	2	0	34	24	0	1343	287	126	0	4	54	0	2	273	0	4
Sample-198	18	1222	507	46	552	147	489	251	2156	2187	6	10	61	249	1570	0	0	354	34	61	66	0	100	0	232	111	4	0	80	3	89	6	47	41	0	258	163	20	1721	228	82	0	74	350	0	0	1329	26	16
Sample-199	37	935	1964	45	580	31	118	492	1273	3088	0	3	37	143	2773	5	0	429	22	3	62	0	135	0	555	73	6	0	88	0	23	12	0	13	0	88	77	58	1415	299	92	0	65	312	0	12	1968	8	6
Sample-200	3	137	38	0	97	0	134	14	92	72	0	0	0	6	165	0	0	98	0	6	17	0	12	3	19	0	0	0	69	0	3	0	0	0	0	0	0	0	358	24	3	0	2	6	0	0	197	0	2
Sample-201	0	173	1243	5	204	3	25	545	1522	800	0	0	2	107	1832	7	0	200	17	0	51	0	48	0	196	36	0	0	226	0	0	67	0	0	4	29	0	0	1295	238	200	0	17	33	0	10	354	25	0
Sample-202	77	642	591	7	697	18	56	181	836	212	2	7	28	54	1987	0	0	675	15	17	37	0	91	0	322	82	0	0	113	0	23	0	6	68	0	25	57	0	778	283	14	0	65	49	0	0	837	23	13
Sample-203	6	959	965	0	725	15	163	226	969	372	3	0	25	84	1717	0	0	574	19	97	39	0	118	0	430	71	0	0	57	2	25	2	4	33	0	139	29	45	780	406	168	0	46	232	0	4	779	38	9
Sample-204	40	364	219	0	511	0	21	87	424	198	0	4	9	26	939	0	0	294	19	23	35	0	91	0	144	102	0	0	95	0	76	0	7	22	0	0	9	0	929	203	2	0	26	44	0	0	562	0	0
Sample-206	7	490	282	0	374	8	532	201	445	316	0	14	6	97	1956	0	2	206	21	50	11	0	84	0	138	27	0	0	276	0	17	13	0	24	0	9	0	3	1950	97	16	0	27	27	0	0	707	0	20
Sample-207	43	461	444	0	628	4	8	106	382	121	0	8	12	20	1326	0	4	454	3	12	24	0	103	0	137	74	0	0	55	0	5	0	3	26	0	11	45	0	937	191	9	0	9	36	0	0	608	2	11
Sample-208	4	349	238	0	437	8	55	111	640	686	0	3	15	11	668	0	2	127	6	10	10	0	113	0	56	4	0	0	115	0	11	0	10	42	0	68	121	0	1082	106	15	0	11	640	0	0	410	2	0
Sample-209	22	579	771	4	545	6	131	119	473	260	0	14	13	63	1094	0	0	340	7	7	48	0	68	0	131	32	0	0	77	0	20	0	7	14	0	4	26	0	605	234	27	0	13	44	0	0	390	2	13
Sample-210	4	508	289	11	423	22	46	275	530	952	0	0	4	66	1746	0	0	192	9	0	37	0	88	0	160	48	0	0	243	0	3	14	6	8	0	9	38	15	1263	94	33	0	16	134	0	0	550	0	15
Sample-211	3	15	136	0	11	6	3	0	76	49	0	0	2	0	87	0	0	15	0	0	0	0	23	0	19	5	0	0	2	0	0	0	4	0	0	0	3	0	61	40	7	0	3	7	0	0	47	0	0
Sample-212	40	526	848	7	610	13	100	264	1088	227	0	0	15	81	1948	4	0	427	18	0	69	0	89	0	338	40	0	0	99	0	12	0	13	17	0	33	15	47	927	250	43	0	14	60	0	2	419	5	10
Sample-213	2	303	187	3	229	33	38	108	327	511	2	0	12	9	1280	0	0	157	2	0	26	0	77	0	40	8	6	0	67	0	19	4	0	3	0	23	29	24	599	73	47	0	12	77	0	11	249	12	6
Sample-214	8	295	779	0	455	12	42	185	423	148	0	0	2	25	2038	0	8	239	8	0	29	0	39	0	158	14	0	0	19	0	0	6	0	21	0	14	13	0	752	262	36	0	11	0	0	0	346	2	8
Sample-215	2	444	251	0	366	13	29	148	303	730	0	4	0	17	1006	0	0	294	14	0	55	0	52	8	86	16	6	0	59	0	9	0	0	0	0	6	21	14	452	80	26	0	7	70	0	8	174	14	9
Sample-216	12	500	463	2	521	17	25	151	512	728	0	6	26	61	1089	0	0	215	7	5	65	0	39	14	251	61	0	0	67	0	8	4	0	6	0	54	36	48	572	88	42	0	47	65	0	0	414	0	7
Sample-217	11	91	763	0	406	8	5	284	692	302	0	0	0	87	1719	0	0	157	12	0	14	0	64	0	157	47	2	0	48	0	0	10	2	0	0	12	9	0	608	112	52	0	12	34	2	21	601	13	0
Sample-218	0	236	945	6	55	6	14	211	624	1480	0	0	0	35	1028	4	3	5	6	0	9	0	35	0	108	7	0	0	15	0	0	10	0	2	0	33	0	2	706	252	123	0	3	107	0	8	39	0	6
Sample-219	13	763	682	8	317	0	20	29	464	574	0	71	0	8	910	0	0	206	2	29	32	0	80	0	51	38	0	0	197	0	16	0	0	0	0	12	0	0	841	108	11	0	3	250	0	0	195	0	0
Sample-222	58	359	592	0	364	0	5	67	626	186	0	4	4	34	800	0	0	257	13	21	3	0	33	0	75	42	0	0	35	3	22	2	0	31	0	11	19	0	452	149	11	0	23	6	0	7	297	3	5
Sample-223	8	236	395	2	281	0	57	66	660	495	0	0	2	46	675	2	0	108	9	3	0	0	29	0	31	32	0	0	200	0	2	0	0	0	0	5	15	32	788	152	6	0	38	35	0	3	307	0	2
Sample-224	11	397	1326	2	293	4	12	28	171	161	0	2	0	46	908	18	0	197	3	5	8	0	21	0	121	13	0	0	21	0	0	3	3	0	0	9	0	20	561	194	12	0	7	59	0	0	100	4	3
Sample-225	103	303	757	0	315	0	18	167	203	42	0	0	3	44	1168	0	0	172	0	6	8	0	27	0	181	29	0	0	19	0	6	12	0	12	0	12	3	0	263	116	3	0	29	41	0	0	139	25	7
Sample-226	0	158	174	4	122	3	3	30	186	160	0	0	7	2	344	0	0	39	0	2	0	0	20	0	38	0	0	0	13	0	8	0	0	5	0	16	14	0	224	51	4	0	11	32	0	0	32	3	0
Sample-227	61	297	685	0	340	0	6	69	595	208	0	6	14	40	625	0	3	222	9	7	4	0	42	0	29	5	0	0	10	0	21	3	0	11	0	32	23	0	345	189	0	0	35	16	0	0	428	0	0
Sample-228	25	229	774	0	287	0	3	61	316	215	0	0	0	46	886	0	0	172	3	0	0	0	16	0	97	24	0	0	32	0	0	7	0	0	0	5	3	0	676	47	29	0	0	5	0	0	178	0	0
Sample-229	38	425	1027	3	488	0	18	19	403	179	0	0	19	23	1059	2	4	241	28	4	12	0	28	0	119	40	0	0	43	0	8	4	0	6	0	11	12	15	344	150	40	0	17	19	0	5	193	3	0
Sample-230	0	323	81	0	348	11	38	74	419	195	0	0	4	17	698	0	5	102	2	0	22	0	22	0	85	6	0	0	174	0	20	0	2	0	0	17	15	5	583	55	83	0	24	217	0	2	225	0	0
Sample-231	31	337	749	0	518	0	0	168	201	150	0	0	4	61	1547	0	0	305	2	6	0	0	25	0	225	21	0	0	31	0	0	61	0	4	0	19	3	0	259	211	2	0	3	3	0	0	189	12	7
Sample-232	14	441	515	4	399	0	0	116	233	534	0	0	0	26	1165	0	2	264	7	0	0	0	13	0	132	34	0	0	83	0	0	0	0	0	0	4	12	2	776	105	16	0	0	10	0	2	291	0	4
Sample-233	0	336	583	5	254	11	32	79	565	359	0	0	0	31	632	0	5	151	2	3	0	0	33	0	94	23	0	0	12	0	0	0	6	3	0	76	33	0	388	89	57	0	7	25	0	0	97	0	4
Sample-234	3	292	723	9	219	9	33	116	490	483	0	0	5	33	1202	0	11	133	0	0	0	0	4	0	135	9	0	0	51	0	5	16	5	4	0	41	0	9	550	225	76	0	27	60	0	0	96	0	0
Sample-236	2	193	481	0	101	0	7	62	396	645	0	0	3	13	1154	0	0	21	7	7	3	0	13	0	32	2	0	0	2	0	0	12	0	0	0	20	0	0	1091	117	68	0	4	29	0	0	223	3	0
Sample-237	18	158	1192	0	291	3	14	19	523	436	0	0	0	9	592	2	0	159	0	12	0	0	29	0	33	0	0	0	261	0	0	0	0	6	0	2	14	0	1418	84	5	0	3	96	0	2	183	0	0
Sample-238	19	486	374	9	432	23	31	150	407	415	0	0	4	60	1295	0	0	189	6	5	13	0	33	9	112	19	0	0	9	0	41	0	0	7	0	68	27	7	638	143	81	0	100	137	0	0	275	0	5
Sample-239	3	170	543	2	397	0	54	78	352	192	0	0	2	55	653	0	0	231	11	0	0	0	45	0	165	22	0	0	153	0	0	0	0	0	0	33	0	0	623	67	26	0	0	4	0	0	140	0	0
Sample-240	54	279	863	0	490	5	120	191	440	353	0	0	19	31	1391	0	0	257	4	26	4	0	33	0	219	33	0	0	22	0	3	3	2	9	0	27	13	0	439	206	60	0	53	47	0	3	186	10	7
Sample-241	12	371	1693	3	382	0	12	79	471	349	0	0	3	16	1444	4	5	176	2	17	0	0	18	0	122	50	0	0	30	0	0	17	3	5	0	16	0	0	776	101	33	0	0	70	0	8	192	6	7
Sample-242	9	302	178	7	71	9	27	35	438	1876	0	0	4	58	999	0	0	80	2	0	7	0	22	2	140	8	0	0	74	0	0	0	0	19	0	25	34	0	437	66	25	0	5	124	0	3	190	2	0
Sample-243	14	505	423	5	281	14	14	123	310	386	0	0	19	54	868	0	0	309	9	0	29	0	39	5	115	15	0	0	14	3	16	3	9	7	0	30	15	0	349	76	45	0	39	49	0	2	217	9	0
Sample-244	4	80	71	0	10	0	30	47	203	1653	0	0	0	28	241	20	0	15	3	0	0	0	21	0	64	4	0	0	89	0	0	0	0	0	0	5	12	0	559	42	42	0	3	34	0	0	140	0	0
Sample-245	0	113	460	0	127	0	10	139	882	318	0	0	0	57	1317	7	0	29	0	0	0	0	11	0	83	8	0	0	32	2	0	46	0	0	0	14	11	0	431	234	67	0	5	70	0	8	53	0	0
Sample-246	0	288	90	0	70	2	20	152	587	972	0	3	0	57	804	3	8	0	0	0	0	0	3	0	27	20	0	0	22	0	0	10	5	0	0	50	6	0	456	336	342	0	0	359	0	0	326	3	3
Sample-250	13	49	339	0	12	0	16	77	319	314	0	3	0	37	884	0	0	0	0	0	4	0	39	0	0	3	0	0	0	0	0	42	0	0	0	39	3	19	278	211	224	0	19	92	0	0	42	0	0
Sample-251	0	36	299	0	45	3	4	87	330	1012	0	0	0	35	499	2	0	13	0	0	5	0	34	0	16	8	0	0	48	0	0	0	0	0	0	20	16	67	425	66	72	0	0	101	0	2	192	0	0
Sample-252	0	60	578	0	27	0	9	44	205	184	0	0	0	122	750	0	4	18	2	12	0	0	67	0	49	0	0	0	3	0	0	17	0	0	0	46	4	6	321	408	96	0	7	106	0	0	207	0	0
Sample-253	5	111	472	0	136	0	9	104	404	521	0	9	0	28	1249	4	0	16	5	0	8	0	106	0	12	0	0	0	59	0	0	44	0	0	0	21	0	12	540	272	68	0	0	156	0	0	84	0	0
Sample-254	0	91	659	0	93	0	20	160	461	823	0	4	3	158	1312	7	2	3	3	0	0	0	147	0	31	32	0	0	29	0	0	20	0	0	0	146	7	28	718	189	162	0	4	118	0	0	151	0	0
Sample-255	0	66	106	0	126	0	0	66	400	740	0	0	0	73	306	0	0	25	6	0	0	0	194	0	48	2	0	0	10	0	0	0	0	0	0	147	10	59	766	132	125	0	14	156	0	0	249	0	0
Sample-256	3	110	890	0	107	0	21	73	226	405	0	0	0	104	1124	0	0	5	0	0	0	0	34	0	25	0	0	0	9	0	0	20	0	0	0	28	0	11	402	105	99	0	0	59	0	0	104	0	0
Sample-257	39	85	802	4	64	0	12	170	295	463	0	0	0	43	1244	0	0	9	3	0	3	0	142	0	47	2	4	0	11	0	0	44	0	0	0	62	35	3	517	97	82	0	3	37	0	0	82	0	3
Sample-258	0	42	278	9	38	4	12	38	95	344	0	7	0	28	233	0	0	5	0	0	0	0	47	0	20	0	0	0	0	0	0	4	0	0	0	21	25	2	113	167	43	0	5	49	0	0	65	0	2
Sample-259	5	115	1247	26	75	4	88	117	431	139	0	0	0	73	1219	0	0	19	0	0	2	0	95	0	123	9	0	0	0	0	0	45	0	0	0	98	28	26	280	94	102	0	6	47	0	23	151	0	4
Sample-260	0	205	1208	0	43	0	13	107	570	490	0	6	0	63	1191	6	0	0	0	0	8	0	160	0	61	2	0	0	0	0	0	80	0	0	0	79	18	22	494	499	238	0	2	98	0	12	19	0	11
Sample-261	12	305	969	0	180	0	16	43	662	1036	0	0	0	44	687	0	0	22	5	23	10	0	230	0	74	7	0	0	179	0	0	0	0	0	0	82	47	0	1408	108	85	0	15	118	0	11	283	0	2
Sample-262	0	102	223	2	37	0	31	63	418	597	0	0	0	49	684	0	0	19	11	0	0	0	158	0	38	5	0	0	28	0	0	23	0	0	0	52	20	6	340	168	31	0	0	70	0	2	108	0	6
Sample-263	2	31	160	0	7	0	0	19	55	81	0	6	0	8	143	3	0	0	0	0	0	0	71	0	7	2	0	0	0	0	0	8	0	0	0	4	10	0	95	67	19	0	0	57	0	3	9	0	0
Sample-264	0	51	580	0	52	0	5	80	341	319	0	0	0	32	94	0	0	17	0	0	0	0	4	0	15	32	0	0	4	0	0	2	0	0	0	28	0	13	212	187	186	0	2	112	0	0	31	0	0
Sample-266	0	114	264	10	89	0	61	85	403	660	0	28	0	110	455	0	0	26	10	0	2	0	187	0	58	5	0	0	2	0	0	26	0	0	0	132	33	27	253	201	100	0	4	68	0	0	118	0	4
Sample-267	0	20	286	0	3	0	33	111	369	1398	0	3	0	153	281	0	0	0	0	0	0	0	16	0	0	0	0	0	0	0	0	17	0	0	0	83	2	6	570	186	201	0	29	103	0	0	13	0	0
Sample-268	0	77	961	0	17	0	6	45	287	695	0	0	0	85	389	7	0	0	0	0	0	0	225	0	25	2	0	0	10	0	0	0	0	0	0	83	9	20	637	167	95	0	5	77	0	0	200	0	0
Sample-269	0	65	1339	0	58	0	48	199	484	659	0	18	0	84	1196	0	0	2	0	0	0	0	106	0	23	2	0	0	17	0	0	0	0	0	0	33	0	46	1028	69	75	0	0	80	0	0	63	0	0
Sample-270	0	116	812	0	138	0	2	40	493	2383	0	0	0	37	617	10	0	14	3	0	0	0	87	0	15	4	0	0	87	0	0	11	0	0	0	11	0	15	959	54	110	0	0	117	0	4	101	0	0
Sample-271	4	118	1106	4	109	0	158	192	451	507	0	24	0	53	688	0	0	7	2	11	0	0	131	0	87	16	4	0	0	0	0	62	0	0	0	58	76	0	583	108	88	0	0	33	2	2	69	0	10
Sample-272	0	194	461	3	59	0	172	204	507	1256	0	0	0	49	1026	18	0	8	3	2	0	0	83	0	58	7	0	0	3	0	0	33	0	0	0	37	41	11	1168	90	107	0	9	80	0	2	164	0	0
Sample-273	0	35	766	2	9	2	28	36	324	387	0	0	0	101	199	0	2	0	0	0	9	0	54	0	9	0	0	0	5	0	0	0	0	0	0	60	0	5	385	279	768	0	0	310	0	0	19	0	0
Sample-274	12	256	328	0	59	6	18	118	438	484	0	0	0	61	969	0	0	5	8	3	14	0	409	0	9	6	0	4	0	0	0	28	0	0	0	70	30	8	574	173	304	0	0	107	2	6	55	0	2
Sample-277	0	0	91	0	0	0	62	16	102	114	0	0	0	21	90	0	0	0	0	0	0	0	3	0	2	0	0	0	0	0	0	0	0	0	5	3	0	0	95	54	11	0	0	106	0	0	51	0	0
Sample-278	0	14	49	4	2	0	433	9	407	257	0	0	0	56	896	0	4	5	0	0	5	0	7	0	0	7	0	0	0	18	3	25	0	0	14	21	0	0	200	69	50	0	49	93	5	63	28	0	5
Sample-279	0	35	246	0	16	0	176	149	59	418	0	0	0	3	414	0	0	11	2	0	2	0	8	0	2	2	0	0	27	0	0	12	0	0	0	6	0	0	153	38	10	0	0	14	0	0	75	0	8
Sample-280	0	7	67	0	7	0	287	42	163	636	0	0	0	10	1185	0	0	5	0	7	0	0	0	0	6	6	0	0	6	0	0	0	0	0	0	6	0	4	490	106	32	0	7	25	10	269	96	0	5
Sample-281	0	0	0	0	0	0	17	0	86	4	0	0	0	0	69	0	0	0	0	0	0	0	0	0	0	0	0	0	0	0	0	0	0	0	0	20	0	0	60	11	7	0	0	0	0	0	0	0	0
Sample-282	0	0	67	0	0	0	58	11	806	40	0	4	0	3	1460	0	2	0	0	0	3	0	25	0	0	0	0	0	11	0	0	46	0	0	0	2	0	6	793	184	28	0	0	29	3	22	0	0	0
Sample-283	0	0	4	0	0	0	109	6	489	52	0	0	0	0	924	0	0	0	0	0	20	0	2	0	0	0	0	0	6	0	0	3	0	0	10	4	0	8	664	31	32	0	4	26	0	0	6	0	0
Sample-284	0	16	200	0	0	14	71	19	233	410	0	3	0	53	393	0	0	0	0	0	44	0	8	0	3	14	0	0	0	3	0	0	0	0	0	23	0	0	144	335	94	0	8	183	3	0	260	0	12
Sample-285	0	35	44	0	11	5	545	23	110	358	0	0	2	12	90	0	0	0	0	0	0	0	0	0	34	0	0	0	0	0	0	0	0	0	0	26	0	10	50	150	225	0	0	32	5	0	182	0	0
Sample-286	0	58	283	0	5	0	232	272	257	624	0	0	0	93	1120	0	0	0	2	0	19	0	28	0	48	5	6	0	4	0	0	78	0	0	0	12	0	0	325	151	51	0	5	35	0	0	23	0	19
Sample-287	0	49	426	0	5	5	336	191	479	474	0	0	0	36	752	3	7	5	2	0	6	0	17	0	13	13	0	0	4	11	0	76	2	0	0	45	0	0	180	384	74	0	34	43	0	6	5	0	6
Sample-288	0	2	160	0	0	0	163	0	49	56	0	0	0	6	120	0	0	0	0	0	6	0	0	0	3	0	0	0	0	3	0	0	0	0	0	9	0	0	52	36	42	0	3	34	0	0	14	0	0
Sample-289	0	28	453	4	46	4	909	95	249	190	0	0	0	39	496	0	0	48	0	2	5	0	0	0	18	0	6	0	2	0	2	14	0	0	0	39	0	0	124	99	42	0	0	14	0	0	457	0	9
Sample-290	2	53	385	0	8	0	117	46	205	481	0	2	4	5	596	0	0	14	3	0	2	0	2	0	35	2	0	0	5	0	10	18	0	0	0	9	0	0	367	96	62	0	15	26	0	10	51	0	3
Sample-291	0	0	8	2	3	0	295	0	423	119	0	0	0	52	556	0	14	0	4	0	0	0	16	0	0	17	0	0	0	0	0	0	0	0	50	49	0	6	228	207	115	0	79	85	24	0	36	0	2
Sample-292	0	6	331	0	4	0	169	3	143	326	0	0	0	0	297	0	3	16	0	0	5	0	3	0	3	2	0	0	26	4	8	4	0	0	3	10	0	0	71	32	7	0	25	28	2	2	58	0	2
Sample-293	0	24	689	0	36	6	379	548	372	123	0	0	0	42	1437	7	0	0	0	0	4	0	2	0	17	2	0	0	5	0	0	88	0	0	0	62	0	4	497	348	74	0	3	42	2	3	40	0	0
Sample-294	0	0	14	0	4	0	164	11	766	346	0	2	0	13	1801	3	3	0	0	0	4	0	6	0	0	0	0	0	0	2	0	0	0	0	7	3	0	8	1200	107	81	0	16	86	0	0	24	0	0
Sample-295	0	2	16	0	0	0	145	4	578	151	0	3	0	65	1379	0	4	0	0	0	0	0	8	0	0	3	0	0	0	3	3	154	0	0	11	3	0	8	335	140	35	0	32	4	8	0	37	0	0
Sample-296	0	28	260	0	24	0	262	559	424	194	0	2	0	58	2723	8	6	2	10	0	3	0	0	0	3	0	0	0	2	0	0	37	0	0	0	35	0	0	839	110	82	0	11	19	0	6	37	0	0
Sample-298	0	39	713	2	82	0	538	335	325	480	0	0	0	27	1748	0	0	32	0	0	0	0	0	0	42	0	2	0	47	0	0	164	0	0	0	0	0	0	360	183	67	0	0	18	0	5	154	0	56
Sample-299	0	0	0	0	0	0	57	5	205	81	0	0	0	0	590	0	0	0	0	0	0	0	6	0	0	0	0	0	7	0	0	9	0	0	2	7	0	2	253	83	7	0	0	13	0	0	6	0	0
Sample-300	0	0	85	0	9	0	370	8	710	192	0	0	0	75	948	0	0	5	2	0	0	0	12	0	13	16	0	0	5	10	3	56	0	2	27	18	0	6	262	63	77	0	62	21	4	22	24	0	4
Sample-302	0	0	0	0	0	0	73	0	158	16	0	2	0	2	209	0	4	0	2	0	0	0	0	0	0	0	0	0	0	0	0	0	0	0	14	22	0	0	125	92	36	0	6	20	0	9	0	0	0
Sample-305	0	0	0	0	0	0	30	0	208	18	0	0	0	2	289	0	3	0	0	0	0	0	0	0	0	0	0	0	0	0	0	0	0	0	0	0	0	0	125	15	32	0	3	0	0	6	0	0	0
Sample-306	0	0	0	0	0	0	6	0	48	4	0	3	0	0	57	0	0	0	2	0	0	0	0	0	0	0	0	0	0	0	0	0	0	0	0	2	0	0	14	0	3	0	0	6	0	0	3	0	0
Sample-307	0	3	52	0	0	0	18	71	49	9	0	0	0	9	174	0	0	0	0	0	0	0	4	0	8	0	0	0	0	0	0	20	0	0	0	0	0	0	35	16	9	0	0	0	0	0	2	0	0
Sample-308	0	0	97	0	2	0	97	25	28	88	0	0	0	4	129	0	0	0	0	0	0	0	0	0	0	0	0	0	5	0	0	12	0	0	0	0	0	0	84	46	8	0	0	0	0	0	10	0	0
Sample-309	0	0	0	0	0	0	47	4	90	0	0	0	0	0	154	0	0	0	0	0	0	0	0	0	0	0	0	0	0	0	0	0	0	0	0	0	0	3	106	121	10	0	0	8	0	0	8	0	0
Sample-310	0	5	93	0	2	0	246	14	1397	47	0	0	0	131	1895	8	10	0	3	0	6	0	5	0	3	6	0	0	0	13	3	44	0	0	16	12	0	43	315	192	106	0	65	55	4	7	105	0	0
Sample-311	0	0	45	0	12	0	224	359	1194	233	0	11	0	5	4049	0	0	0	0	0	8	0	3	0	0	0	6	0	0	0	0	23	0	0	2	42	0	6	627	439	20	0	0	129	0	19	6	0	0
Sample-312	0	0	0	0	0	0	58	0	302	35	0	3	0	12	542	0	3	0	0	0	14	0	15	0	0	0	3	0	0	0	0	0	0	0	22	21	0	68	402	724	46	0	3	37	0	0	4	0	0
Sample-313	0	23	294	0	16	2	870	259	626	132	0	0	0	36	1349	0	4	3	0	0	6	3	4	0	19	0	4	0	2	0	0	106	0	0	0	13	0	2	291	343	42	0	0	114	0	14	49	0	86
Sample-314	0	97	327	0	152	11	1192	182	309	406	0	0	0	93	608	2	3	14	2	0	3	0	10	0	99	17	0	0	0	0	0	0	0	0	0	36	0	16	131	75	50	0	13	122	0	4	413	0	20
Sample-315	0	0	9	0	0	0	42	13	566	55	0	0	0	7	672	0	3	0	0	0	0	0	0	0	0	0	0	0	8	0	0	2	0	0	4	10	0	0	933	151	64	0	2	61	0	0	46	0	0
Sample-316	0	0	0	0	0	0	227	35	693	25	0	10	0	0	1592	0	4	0	4	0	3	0	0	0	0	0	0	0	5	0	0	0	0	0	5	16	0	0	545	267	132	0	20	110	4	0	36	0	0
Sample-317	0	0	0	0	5	0	162	0	943	62	0	3	0	11	1073	4	2	0	0	0	2	0	0	0	0	7	0	0	0	0	0	0	0	2	8	19	0	0	195	169	135	0	5	71	2	0	0	0	0
Sample-318	0	30	158	2	24	0	194	304	514	374	0	0	0	29	967	0	0	0	0	0	2	0	3	0	12	3	0	0	0	0	0	87	0	0	0	11	0	6	200	286	82	0	0	80	0	2	26	0	0
Sample-319	0	0	23	0	0	0	38	24	704	55	0	0	0	14	1653	0	5	0	0	0	0	0	2	0	0	2	0	0	2	0	0	7	0	0	7	7	0	0	609	228	64	0	9	88	0	60	11	0	0
Sample-320	0	6	235	0	9	0	80	102	967	126	0	0	0	23	1637	4	5	0	0	0	0	0	7	0	0	0	2	0	0	0	0	41	0	0	9	20	0	0	400	355	26	0	2	112	0	61	13	0	0
Sample-321	0	0	6	0	0	0	29	8	348	116	0	0	0	2	750	0	0	0	0	0	0	0	2	0	0	0	0	0	3	0	0	17	0	0	0	0	0	0	190	11	10	0	0	0	0	4	5	0	0
Sample-322	0	23	152	0	19	0	506	108	854	165	0	0	0	22	1241	0	0	0	0	0	4	0	0	0	0	4	0	0	0	0	0	45	0	0	0	95	0	3	150	192	52	0	4	42	0	0	81	0	3
Sample-323	0	2	135	0	0	0	124	145	373	63	0	3	0	11	859	0	0	0	0	0	0	0	0	0	0	0	0	0	0	0	0	29	0	0	0	24	0	0	244	113	18	0	0	31	0	0	5	0	2
[truncated: 295 more columns]
